# Supplementary material for: The Prevalence of Sarcopenia in Chinese Older Adults: Meta-Analysis and Meta-Regression
Source: Nutrients. 2021 Apr 24;13(5):1441. doi: 10.3390/nu13051441 (PMC8146971; doi:10.3390/nu13051441)
Supplement: Supplementary file 1 [file nutrients-13-01441-s001.zip]

Archive with 1 entries (1 files):
- nutrients-1124102-supplementary_citation revised.pdf
